# Supplementary material for: Factors Associated with Urinary Incontinence in Female Weightlifters
Source: Healthcare (Basel). 2026 Feb 3;14(3):381. doi: 10.3390/healthcare14030381 (PMC12897852; doi:10.3390/healthcare14030381)
Supplement: Supplementary file 1 [file healthcare-14-00381-s001.zip]

Archive with 1 entries (1 files):
- healthcare-4053505-supplementary.pdf
